# Supplementary material for: Estimated collective effective dose to the population from nuclear medicine diagnostic procedures in Croatia: A comparison of 2010 and 2015
Source: PLoS One. 2017 Jun 29;12(6):e0180057. doi: 10.1371/journal.pone.0180057 (PMC5491126; doi:10.1371/journal.pone.0180057)
Supplement: S1 File — Supporting information for Table 1 and Figs 1–4. (XLS) [file pone.0180057.s001.xls]

## Sheet: Calculations
		"+19% za KBCS, KBCSM, OBP, OBDu
Hospital		1	2	3	4	5	6	7	8	Adm. Act	Adm. Act+20%	1	2	3	4	5	6	7	8
Exam										Sum	Sum+19%									Average	Weigted Average Activity		Doza	Faktori za pretvorbu		E/pregledu (mSv)		ManSv
1		1821.4	600	820	995	2800	1259	295	2338	9107	10928.4	555	740	700	555	650	480	600	555	604.375	592.952			0.0057		3.37982		36.9361
2		66	300		12		18			330	396	111	74		40		111			84	80.8182			0.22		17.78		7.04088
3		160.4			60		55		687	802	962.4	740			740		600		555	658.75	599.939			0.0076		4.55953		4.3881
4		165.8			60		82		687	829	994.8	555			555		600		555	566.25	558.709			0.007		3.91097		3.89063
5		284.4			180	1100	142			1422	1706.4				740	555	850			715	506.564			0.009		4.55907		7.7796
6		155			563		212			775	930				555		850			702.5	529.747			0.0079		4.185		3.89205
7		0								0	0									#DIV/0!	#DIV/0!			0.019		#DIV/0!
8		0								0	0									#DIV/0!	#DIV/0!			0.00093		#DIV/0!
9		0								0	0									#DIV/0!	#DIV/0!			0.0019		#DIV/0!
10		0								0	0									#DIV/0!	#DIV/0!			0.0019		#DIV/0!
11		138.4			59	500	3		130	692	830.4				185	185	185		185	185	154.167			0.061		9.40417		7.80922
12		1593.8	600	365	1192	1800	1563	200	2249	7969	9562.8		185	160	37	185	74	100	111	121.714	97.4406			0.014		1.36417		13.0453
13		78							390	390	468								2	2	1.66667			0.022		0.0366667		0.01716
14		26.6		83		50				133	159.6			170		740				455	320.238			0.0049		1.56917		0.250439
15		1.2					2		4	6	7.2						555		925	740	668.056			0.007		4.67639		0.03367
16		0								0	0									#DIV/0!	#DIV/0!			0.05		#DIV/0!
17		24.6				40	11		72	123	147.6					130	111		120	120.333	102.039			0.024		2.44894		0.361464
18		263	300	31	294	500	92		98	1315	1578		185	120	148	145	111		111	136.667	124.412			0.011		1.36853		2.15954
19		16.8				60	12		12	84	100.8					185	200		555	313.333	200			0.12		24		2.4192
20		182	200			50	74	40	546	910	1092		185			100	74	100	81	108	87.6392			0.0088		0.771225		0.842178
21		313.2			322	600	74	60	510	1566	1879.2				111	145	74	120	104	110.8	100.286			0.007		0.702004		1.31921
22		198.6	300		56	600	22		15	993	1191.6		120		148	145	370		111	178.8	118.406			0.0049		0.580191		0.691356
23		115.8	50		4	200	155		170	579	694.8		740		370	555	550		444	531.8	446.474			0.009		4.01826		2.79189
24		10.8	20				34			54	64.8		740				740			740	616.667			0.0093		5.735		0.371628
25		42				210				210	252					850				850	708.333			0.0022		1.55833		0.3927
26		56.4			32	250				282	338.4				55	74				64.5	59.87			0.1		5.987		2.026
27		24				120				120	144					740				740	616.667			0.011		6.78333		0.9768
28		18.8				9			85	94	112.8					555			555	555	462.5			0.008		3.7		0.41736
29		37.8					163		26	189	226.8						25		11	18	19.2284			0.005		0.096142		0.021805
30		13.8			12		12		45	69	82.8				555		555		925	678.333	663.587			0.014		9.29022		0.76923
31		46.8			120		18		96	234	280.8				555		555		740	616.667	525.748			0.007		3.68024		1.03341
32		6559	Sve Medicol							6559	6559	Ukupno doza PET+CT		6.27	7									1,9E-02+7mGyCT		6.27		41.1249
29-Lymphoscintigraphy-nanocollid										Total number of examinations	Total number of examinations															NM collective dose in 2010 year:
30-Angiocardiography-SHUNT-Pertehnate										29277	41691.4																	142.802	ManSv
31-Liver hemangioma-Tc-labelled reytrocytes
32 PET CT
										Number of examinations per 1000 inhabitants	Number of examinations per 1000 inhabitants
										7.31925	10.4229															Eper capito
																										3.57004e-05	Sv	0.0357004	mSv	35.7004	mikroSv
											This is estimated from 7 out of 9 big NM departments and missing 2 small NM dpts without gama cameras... and 6559 PET CT examinations from private institution.
												Average CT doza 7mSv+330MBg*0.019 faktor iz ICRP
												13.27														6.49099	% od NM+RAD
Bone	Heart total	Tumour	Thyroid total	Parkinsonism	Lung perfusion	Infection inflamation	Renal total																					Bone	Heart total	Tumour	Thyroid total	Parkinsonism	Lung perfusion	Infection inflamation	Renal total
10928.4	5072.4	6500	11556	464.4	1578	595.2	4162.8																					36.9361	27.7605	41.1249	23.6635	1.12579	2.15954	3.42016	2.85274

## Sheet: Calculations (2)
		"+08% za KBC SM, Dubrovnik
Hospital	0.1	OBZd	KBCO	OBP	OBŠ	KBCRI	KBCZg	KBD	OB Vž	KBCS	Lac	MedOs	MedicZg	MedicRi	MedciSt	Adm. Act	Adm. Act+20%	1	2	3	4	5	6	7	8
Exam																Sum	Sum+08%									Average	AA		Doza	Faktori za pretvorbu		E/pregledu (mSv)		ManSv
1	1036.69	421	1643.88	447	591.85	1108	3115.2	405.6	828	1713.6	92.7273					10366.9	11403.5										633.4			0.0057		3.61038		41.1711
2	0	0	0	0	0	0	0	0	0	0	0					0	0													0.22		0		0
3	32.1	0	0	0	0	293	0	0	28	0	0					321	353.1										577.5			0.0076		4.389		1.54976
4	52	0	0	0	0	412	0	0	108	0	0					520	572										577.5			0.007		4.0425		2.31231
5	254.309	0	755.44	0	202.16	96	1059.6	0	184	232.8	13.0909					2543.09	2797.4										564.286			0.009		5.07857		14.2068
6	207.477	0	751.45	0	200.83	133	519.6	0	224	232.8	13.0909					2074.77	2282.25										554.286			0.0079		4.37886		9.99364
7	0	0	0	0	0	0	0	0	0	0	0					0	0										229			0.019		4.351		0
8	0	0	0	0	0	0	0	0	0	0	0					0	0													0.00093		0		0
9		0	0	0	0	0	2000	0	0	0	0	83	575	343	760	3761	3761										231.95			0.019		4.40705		16.5749
10		0	0	0	0	0	461	0	0	0	0	825	2075	1225	725	5311	5311										225.4			0.019		4.2826		22.7449
11	81.048	0	180.88	0	0	94	205.2	0	76	254.4	0					810.48	891.528										166.5			0.061		10.1565		9.0548
12	637.527	264	751.45	768	293.93	1250	1388.4	0	540	518.4	601.091					6375.27	7012.8										97.8333			0.014		1.36967		9.6052
13	0	0	0	0	0	0	0	0	0	0	0					0	0													0.022		0		0
14	0	0	0	0	0	0	0	0	0	0	0					0	0													0.0049		0		0
15	0.48	0	0	0	0	0	4.8	0	0	0	0					4.8	5.28													0.007		0		0
16	0	0	0	0	0	0	0	0	0	0	0					0	0										130.5			0.05		6.525		0
17	5.762	0	18.62	0	0	9	30	0	0	0	0					57.62	63.382										113.333			0.024		2.72		0.172399
18	101.908	0	224.77	0	62.51	77	406.8	36	212	0	0					1019.08	1120.99										153.833			0.011		1.69217		1.8969
19	5.76	0	0	0	0	0	0	0	0	57.6	0					57.6	63.36										740			0.12		88.8		5.62637
20	39.561	24	66.5	38	9.31	55	145.2	0	0	57.6	0					395.61	435.171										101			0.0088		0.8888		0.38678
21	195.528	130	287.28	143	0	399	768	0	228	0	0					1955.28	2150.81										140.167			0.007		0.981167		2.1103
22	64.2619	0	39.9	0	75.81	6	228	63.6	0	182.4	46.9091					642.619	706.881										181			0.0049		0.8869		0.626933
23	71.5109	0	133	30	53.2	156	112.8	0	68	151.2	10.9091					715.109	786.62										510.143			0.009		4.59129		3.6116
24	27.94	0	0	0	0	35	236.4	0	8	0	0					279.4	307.34										855			0.0093		7.9515		2.44381
25	1.6	0	0	0	0	0	0	0	16	0	0					16	17.6													0.0022		0		0
26	3.2	0	0	0	0	0	0	0	32	0	0					32	35.2										77			0.1		7.7		0.27104
27	23.64	0	0	0	0	0	236.4	0	0	0	0					236.4	260.04										555			0.011		6.105		1.58754
28	0	0	0	0	0	0	0	0	0	0	0					0	0													0.008		0		0
29	84.2421	71	33.25	39	21.28	226	117.6	214.8	20	98.4	1.09091					842.421	926.663										26.4444			0.005		0.132222		0.122525
30	20.696	0	69.16	0	0	11	82.8	0	20	24	0					206.96	227.656										766			0.014		10.724		2.44138
31	79.7862	0	74.48	10	0	14	573.6	3.6	120	0	2.18182					797.862	877.648										560.571			0.007		3.924		3.44389
32	0	0	0	0	0	0	0	0	0	0	0					0	0	Ukupno doza PET+CT		6.27	7						225.48			1,9E-02+7mGyCT		6.27		0
29-Lymphoscintigraphy-nanocollid																Total number of examinations	Total number of examinations															NM collective dose in 2010 year:
30-Angiocardiography-SHUNT-Pertehnate																39342.2	42369.3																	151.955	ManSv
31-Liver hemangioma-Tc-labelled reytrocytes
32 PET CT
																Number of examinations per 1000 inhabitants	Number of examinations per 1000 inhabitants
																7.31925	10.5923															Eper capito
																																3.79887e-05	Sv	0.0379887	mSv	37.9887	mikroSv
																	This is estimated from 8 out of 9 big NM departments and missing 1 small NM dpts without gama cameras
																		Average CT doza 7mSv+330MBg*0.019 faktor iz ICRP
																		13.27														6.90704	% od NM+RAD
Bone	Heart total	Tumour	Thyroid total	Parkinsonism	Lung perfusion	Infection inflamation	Renal total																											Bone	Heart total	Tumour	Thyroid total	Parkinsonism	Lung perfusion	Infection inflamation	Renal total
10928	5072	6559	11088	465	1578	595	4163	2010																										36.88	26.73	41.12	27.26	1.35	2.6	4.1	3.42
11404	6231	8772	8689	370	1121	295	3293	2015																										41.15	30.34	38.1	21.6	2.61	1.9	1.86	3.12
																																		131.99	0.904041
33647	0.801119																																	131.19	0.898562
35096	0.835619
